# Supplementary material for: Mapping Community Priorities for Local Medical Centers: An Importance-Performance Analysis Study of Residents’ Perceptions in Large Cities, Non-Large Cities, and Rural Areas in South Korea
Source: Healthcare (Basel). 2025 Oct 3;13(19):2513. doi: 10.3390/healthcare13192513 (PMC12525427; doi:10.3390/healthcare13192513)
Supplement: Supplementary file 1 [file healthcare-13-02513-s001.zip]

Archive with 1 entries (1 files):
- healthcare-3832789-supplementary.pdf
